# Supplementary material for: Discovery of New 1,4,6-Trisubstituted-1H-pyrazolo[3,4-b]pyridines with Anti-Tumor Efficacy in Mouse Model of Breast Cancer
Source: Pharmaceutics. 2023 Feb 27;15(3):787. doi: 10.3390/pharmaceutics15030787 (PMC10057642; doi:10.3390/pharmaceutics15030787)
Supplement: Supplementary file 1 [file pharmaceutics-15-00787-s001.zip]

Archive with 1 entries (1 files):
- pharmaceutics-2221318-supplementary.pdf
